# Supplementary material for: GenomeHubs: simple containerized setup of a custom Ensembl database and web server for any species
Source: Database (Oxford). 2017 May 15;2017:bax039. doi: 10.1093/database/bax039 (PMC5467552; doi:10.1093/database/bax039)
Supplement: Supplementary Data [file bax039_Supp.zip]

Archive with 2 entries (2 files):
- GenomeHubs-EnsemblResourcesSuppfile2 (1).pdf
- GenomeHubs-EnsemblResourcesSuppfile1.pdf
